# Supplementary material for: Identification of Different Age-at-Diagnosis-Based Endotypes and Clinical Phenotypes in a Cohort of Adult Patients Diagnosed with Type 1 Diabetes
Source: J Clin Med. 2026 Jun 15;15(12):4638. doi: 10.3390/jcm15124638 (PMC13301096; doi:10.3390/jcm15124638)
Supplement: Supplementary file 1 [file jcm-15-04638-s001.zip]

Archive with 1 entries (1 files):
- jcm-4303504-supplementary.pdf
